# Supplementary material for: The hybrid non-ethylene and ethylene ripening response in kiwifruit (Actinidia chinensis) is associated with differential regulation of MADS-box transcription factors
Source: BMC Plant Biol. 2015 Dec 29;15:304. doi: 10.1186/s12870-015-0697-9 (PMC4696264; doi:10.1186/s12870-015-0697-9)
Supplement: Additional file 4: — Physiology of selected time points for mRNA-Seq, and depth of libraries. (XLSX 1091 kb) [file 12870_2015_697_MOESM4_ESM.xlsx]

## Sheet: Graphs
Supplemental Data 3: List of ethylene-related genes mined in the sequenced of A. chinensis and mRNA-Seq reads
				Maturity					Ethylene treated
	Ethylene Related genes			147	168	175	224		231	T1	T2	T4
	SAM synthase
SAM3	Achn054411	S-adenosylmethionine synthase; contains IPR002133 (S-adenosylmethionine synthetase)		78.1361	80.0531	48.252	80.5778		69.9155	63.0742	74.2941	58.1795
SAM4	Achn066431	S-adenosylmethionine synthase; contains IPR002133 (S-adenosylmethionine synthetase)		13.7002	33.0582	9.60871	13.3861		5.7476	31.9101	9.07424	13.0304
SAM5	Achn153841	S-adenosylmethionine synthase; contains IPR002133 (S-adenosylmethionine synthetase)		15.9138	19.659	7.58905	5.60089		2.14523	20.7554	7.00783	7.40092
SAM1	Achn194971	S-adenosylmethionine synthase; contains IPR002133 (S-adenosylmethionine synthetase)		52.9718	48.5341	30.872	29.8848		44.6855	127.006	327.327	241.565
SAM6	Achn236921	S-adenosylmethionine synthase; contains IPR002133 (S-adenosylmethionine synthetase)		114.688	104.97	67.9086	84.722		120.423	59.5895	101.444	122.915
SAM7	Achn251181	S-adenosylmethionine synthase; contains IPR002133 (S-adenosylmethionine synthetase)		30.5114	26.2071	23.9999	13.6822		10.6163	33.5353	42.5989	37.7076
SAM8	Achn276391	S-adenosylmethionine synthase; contains IPR002133 (S-adenosylmethionine synthetase)		0	0	0	0		0	0	0.0185655	0.0244044
SAM9	Achn276811	S-adenosylmethionine synthase; contains IPR002133 (S-adenosylmethionine synthetase)		55.1774	54.0232	27.375	25.7209		16.7065	49.3732	40.9907	31.104
SAM2	Achn311951	S-adenosylmethionine synthase; contains IPR002133 (S-adenosylmethionine synthetase)		42.1107	65.661	20.9767	23.6611		18.489	161.082	94.5841	124.596
SAM10	Achn381391	S-adenosylmethionine synthase; contains IPR002133 (S-adenosylmethionine synthetase)		150.737	171.447	75.669	76.0582		41.9969	153.549	89.2834	137.721
	ACS Synthase
ASC13	Achn069661	1-aminocyclopropane-1-carboxylate synthase 4; contains IPR015424 (Pyridoxal phosphate-dependent transferase)		0	0	0	0		0	0	0	0
ACS12	Achn156211	1-aminocyclopropane-1-carboxylate synthase 4; contains IPR015424 (Pyridoxal phosphate-dependent transferase)		0	0	0	0		0	0	0	0
ACS11	Achn052141	1-aminocyclopropane-1-carboxylate synthase; contains IPR015424 (Pyridoxal phosphate-dependent transferase)		0	0.0709498	0.0419671	0.326452		0.05551	2.13104	1.80715	2.65893
ACS5	Achn093111	1-aminocyclopropane-1-carboxylate synthase; contains IPR015424 (Pyridoxal phosphate-dependent transferase)		0.185098	0.0320124	0.151483	1.35164		2.54216	0.12019	0.0741254	0.0974378
ACS6	Achn126061	1-aminocyclopropane-1-carboxylate synthase; contains IPR015424 (Pyridoxal phosphate-dependent transferase)		0	0	0	0		0	0	0	0
ACS2	Achn189421	1-aminocyclopropane-1-carboxylate synthase; contains IPR015424 (Pyridoxal phosphate-dependent transferase)		0.266654	1.93338	0.272786	0.979356		1.16571	13.0621	31.5327	55.2707
ACS8(I)	Achn275521	1-aminocyclopropane-1-carboxylate synthase; contains IPR015424 (Pyridoxal phosphate-dependent transferase)		0	0.10708	0	0.0579641		0	0	0	0
ACS7	Achn317341	1-aminocyclopropane-1-carboxylate synthase; contains IPR015424 (Pyridoxal phosphate-dependent transferase)		0.150574	0.0976557	0.115527	0.370037		0.0636702	1.59753	0.838544	1.15181
ACS4_	Achn318911	1-aminocyclopropane-1-carboxylate synthase; contains IPR015424 (Pyridoxal phosphate-dependent transferase)		1.75347	1.45377	2.08967	2.97855		2.51941	1.03965	1.22162	0.737487
ACS9 (II)	Achn339101	1-aminocyclopropane-1-carboxylate synthase; contains IPR015424 (Pyridoxal phosphate-dependent transferase)		0	0.0185713	0.0439399	0.0804231		0	0.0697254	2.53713	3.98511
ACS3	Achn354471	1-aminocyclopropane-1-carboxylate synthase; contains IPR015424 (Pyridoxal phosphate-dependent transferase)		10.2306	8.38033	9.87311	11.3363		8.16538	4.5319	3.84096	5.14098
ACS10 (I)	Achn360471	1-aminocyclopropane-1-carboxylate synthase; contains IPR015424 (Pyridoxal phosphate-dependent transferase)		0	0.328956	0	0		0	0	0.0400897	0.026349
ACS1 (II)	Achn364251	1-aminocyclopropane-1-carboxylate synthase; contains IPR015424 (Pyridoxal phosphate-dependent transferase)		0.133418	2.40358	0.0454953	0.041635		1.86548	8.90044	475.877	588.683
	ACO
	Achn217731	1-aminocyclopropane-1-carboxylate oxidase; contains IPR005123 (Oxoglutarate/iron-dependent dioxygenase), IPR026992 (Non-haem dioxygenase N-terminal domain), IPR027443 (Isopenicillin N synthase-like)		0.474094	0.464632	0.452664	0		0.0427671	0	0.0474647	0.0623924
	Achn121731	1-aminocyclopropane-1-carboxylate oxidase, putative; contains IPR005123 (Oxoglutarate/iron-dependent dioxygenase), IPR026992 (Non-haem dioxygenase N-terminal domain), IPR027443 (Isopenicillin N synthase-like)		18.4986	15.6223	14.0372	15.1122		13.524	11.2117	2.95296	2.04631
	Achn374581	1-aminocyclopropane-1-carboxylate oxidase, putative; contains IPR005123 (Oxoglutarate/iron-dependent dioxygenase), IPR026992 (Non-haem dioxygenase N-terminal domain), IPR027443 (Isopenicillin N synthase-like)		17.6795	14.7009	18.0629	17.8653		34.3062	17.6071	11.207	8.93729
	Achn103811	1-aminocyclopropane-1-carboxylate oxidase, putative; contains IPR005123 (Oxoglutarate/iron-dependent dioxygenase), IPR027443 (Isopenicillin N synthase-like)		2.39645	2.78371	4.20791	4.35315		6.92097	4.61187	3.86745	2.35359
	Achn230901	1-aminocyclopropane-1-carboxylate oxidase, putative; contains IPR005123 (Oxoglutarate/iron-dependent dioxygenase), IPR026992 (Non-haem dioxygenase N-terminal domain), IPR027443 (Isopenicillin N synthase-like)		98.7079	117.242	172.491	136.368		182.199	73.64	42.6231	23.572
	Achn230911	1-aminocyclopropane-1-carboxylate oxidase, putative; contains IPR005123 (Oxoglutarate/iron-dependent dioxygenase), IPR027443 (Isopenicillin N synthase-like)		13.1983	10.3153	20.4286	27.139		29.4546	5.90066	3.52188	3.23718
	Achn374571	1-aminocyclopropane-1-carboxylate oxidase, putative; contains IPR005123 (Oxoglutarate/iron-dependent dioxygenase), IPR027443 (Isopenicillin N synthase-like)		0.0505065	0	0.206672	0.283704		0.0341707	0.0468507	0	0
	Achn103801	1-aminocyclopropane-1-carboxylate oxidase 1; contains IPR005123 (Oxoglutarate/iron-dependent dioxygenase), IPR026992 (Non-haem dioxygenase N-terminal domain), IPR027443 (Isopenicillin N synthase-like)		0.918481	0.794249	1.10068	1.76889		0.639162	0.450341	0.0656823	0.0690715
	Achn103791	1-aminocyclopropane-1-carboxylate oxidase, putative; contains IPR005123 (Oxoglutarate/iron-dependent dioxygenase), IPR026992 (Non-haem dioxygenase N-terminal domain), IPR027443 (Isopenicillin N synthase-like)		0.0327388	0.0849318	0	0		0	0.030369	0	0
	Achn308611	1-aminocyclopropane-1-carboxylate oxidase; contains IPR005123 (Oxoglutarate/iron-dependent dioxygenase), IPR026992 (Non-haem dioxygenase N-terminal domain), IPR027443 (Isopenicillin N synthase-like)		1.20386	0.653667	0.286405	0.760099		0	0	0	0
	Achn218141	1-aminocyclopropane-1-carboxylate oxidase 5; contains IPR005123 (Oxoglutarate/iron-dependent dioxygenase), IPR026992 (Non-haem dioxygenase N-terminal domain), IPR027443 (Isopenicillin N synthase-like)		0.936239	0.261931	0.197188	0.103118		0	0.0255432	0.0551371	0.181194
	Achn117581	1-aminocyclopropane-1-carboxylate oxidase 5; contains IPR005123 (Oxoglutarate/iron-dependent dioxygenase), IPR026992 (Non-haem dioxygenase N-terminal domain), IPR027443 (Isopenicillin N synthase-like)		4.86153	2.29093	2.57048	0.664802		0.332607	0.20268	0	0.143774
	Achn257901	1-aminocyclopropane-1-carboxylate oxidase 5; contains IPR005123 (Oxoglutarate/iron-dependent dioxygenase), IPR026992 (Non-haem dioxygenase N-terminal domain), IPR027443 (Isopenicillin N synthase-like)		0	0	0	0		0.153239	0.56465	0.722801	0.652044
	Achn140871	1-aminocyclopropane-1-carboxylate oxidase; contains IPR002283 (Isopenicillin N synthase), IPR026992 (Non-haem dioxygenase N-terminal domain), IPR027443 (Isopenicillin N synthase-like)		0.299617	0.353307	0.334372	0.102		0.128997	0.113699	0.436315	0.448075
	Achn360251	1-aminocyclopropane-1-carboxylate oxidase; contains IPR005123 (Oxoglutarate/iron-dependent dioxygenase), IPR026992 (Non-haem dioxygenase N-terminal domain), IPR027443 (Isopenicillin N synthase-like)		5.40496	5.12028	4.8148	2.35948		2.65014	1.67594	5.00086	7.03319
	Achn138931	1-aminocyclopropane-1-carboxylate oxidase; contains IPR005123 (Oxoglutarate/iron-dependent dioxygenase), IPR026992 (Non-haem dioxygenase N-terminal domain), IPR027443 (Isopenicillin N synthase-like)		6.28555	4.989	5.46713	2.55847		3.14319	1.42243	4.13445	6.8134
	Achn002351	1-aminocyclopropane-1-carboxylate oxidase; contains IPR002283 (Isopenicillin N synthase), IPR026992 (Non-haem dioxygenase N-terminal domain), IPR027443 (Isopenicillin N synthase-like)		0	0.0770852	0.0911923	0		0	0.279078	2.00804	2.41961
	Achn149751	1-aminocyclopropane-1-carboxylate oxidase, putative; contains IPR002283 (Isopenicillin N synthase), IPR026992 (Non-haem dioxygenase N-terminal domain), IPR027443 (Isopenicillin N synthase-like)		0	0.0764075	0	0		0	0.0614722	0.0110577	0.0290707
	Achn044711	1-aminocyclopropane-1-carboxylate oxidase, putative; contains IPR005123 (Oxoglutarate/iron-dependent dioxygenase), IPR026992 (Non-haem dioxygenase N-terminal domain), IPR027443 (Isopenicillin N synthase-like)		0	0	0	0		0	0	0	0
	Achn319441	1-aminocyclopropane-1-carboxylate oxidase, putative; contains IPR005123 (Oxoglutarate/iron-dependent dioxygenase), IPR026992 (Non-haem dioxygenase N-terminal domain), IPR027443 (Isopenicillin N synthase-like)		0	0	0	0.0265805		0.0384179	0	0.0568504	0.14946
ACO2/3	Achn326461	1-aminocyclopropane-1-carboxylate oxidase; contains IPR005123 (Oxoglutarate/iron-dependent dioxygenase), IPR026992 (Non-haem dioxygenase N-terminal domain), IPR027443 (Isopenicillin N synthase-like)		46.3883	48.3317	110.63	247.844		604.326	6800.16	28783.8	17220.5
ACO1	Achn341521	1-aminocyclopropane-1-carboxylate oxidase; contains IPR005123 (Oxoglutarate/iron-dependent dioxygenase), IPR026992 (Non-haem dioxygenase N-terminal domain), IPR027443 (Isopenicillin N synthase-like)		96.288	72.7065	110.168	679.233		584.057	4989.65	11960.6	10161.7
ACO6/4	Achn345811	1-aminocyclopropane-1-carboxylate oxidase; contains IPR005123 (Oxoglutarate/iron-dependent dioxygenase), IPR026992 (Non-haem dioxygenase N-terminal domain), IPR027443 (Isopenicillin N synthase-like)		25.022	15.5666	17.9243	33.3686		38.5467	42.6366	39.7395	38.9708
	Achn150611	1-aminocyclopropane-1-carboxylate oxidase; contains IPR005123 (Oxoglutarate/iron-dependent dioxygenase), IPR026992 (Non-haem dioxygenase N-terminal domain), IPR027443 (Isopenicillin N synthase-like)		25.6122	19.2109	11.4519	104.153		83.5693	164.395	174.689	213.801
ACO5	Achn157111	1-aminocyclopropane-1-carboxylate oxidase; contains IPR002283 (Isopenicillin N synthase), IPR026992 (Non-haem dioxygenase N-terminal domain), IPR027443 (Isopenicillin N synthase-like)		10.7903	19.3012	18.6038	11.5809		8.14178	7.00026	8.39666	17.2307
ACO5a	Achn227791	1-aminocyclopropane-1-carboxylate oxidase; contains IPR005123 (Oxoglutarate/iron-dependent dioxygenase), IPR026992 (Non-haem dioxygenase N-terminal domain), IPR027443 (Isopenicillin N synthase-like)		0.426868	0.63759	0.238192	0.217981		0.813897	2.73579	12.3548	20.3515
	Achn320021	1-aminocyclopropane-1-carboxylate oxidase 2; contains IPR027443 (Isopenicillin N synthase-like)		0	0	0	0		0	0	0	0
	Achn155541	1-aminocyclopropane-1-carboxylate oxidase, putative; contains IPR005123 (Oxoglutarate/iron-dependent dioxygenase), IPR026992 (Non-haem dioxygenase N-terminal domain), IPR027443 (Isopenicillin N synthase-like)		0.751462	0.189531	2.40232	4.30902		3.09282	19.5905	54.5759	22.9106
	Achn025801	1-aminocyclopropane-1-carboxylate oxidase; contains IPR005123 (Oxoglutarate/iron-dependent dioxygenase), IPR027443 (Isopenicillin N synthase-like)		0.340705	0.147311	0.17427	0.212644		0	0.105348	0.426378	0.298919
	Achn025781	1-aminocyclopropane-1-carboxylate oxidase, putative; contains IPR005123 (Oxoglutarate/iron-dependent dioxygenase), IPR027443 (Isopenicillin N synthase-like)		0.205118	0.221718	0.157377	0.192031		0.104081	0.142703	0.0513394	0.269943
	Achn059831	1-aminocyclopropane-1-carboxylate oxidase, putative; contains IPR005123 (Oxoglutarate/iron-dependent dioxygenase), IPR026992 (Non-haem dioxygenase N-terminal domain), IPR027443 (Isopenicillin N synthase-like)		0	0	0	0		0	0	0.0162824	0
	Achn029181	1-aminocyclopropane-1-carboxylate oxidase, putative; contains IPR005123 (Oxoglutarate/iron-dependent dioxygenase), IPR026992 (Non-haem dioxygenase N-terminal domain), IPR027443 (Isopenicillin N synthase-like)		0	0	0	0		0	0.0386324	0	0.0365392
	Achn359831	1-aminocyclopropane-1-carboxylate oxidase, putative; contains IPR005123 (Oxoglutarate/iron-dependent dioxygenase), IPR026992 (Non-haem dioxygenase N-terminal domain), IPR027443 (Isopenicillin N synthase-like)		0.533671	0.461488	1.27387	1.11027		1.04306	4.44162	3.99236	5.95028
	Achn359821	1-aminocyclopropane-1-carboxylate oxidase, putative; contains IPR005123 (Oxoglutarate/iron-dependent dioxygenase), IPR026992 (Non-haem dioxygenase N-terminal domain), IPR027443 (Isopenicillin N synthase-like)		5.82828	6.06852	8.15254	2.67252		0.824849	2.13774	2.4412	3.67857
	Achn357531	1-aminocyclopropane-1-carboxylate oxidase, putative; contains IPR005123 (Oxoglutarate/iron-dependent dioxygenase), IPR026992 (Non-haem dioxygenase N-terminal domain), IPR027443 (Isopenicillin N synthase-like)		0.355781	0.153829	0.424623	0.111027		0.200589	3.34153	2.19654	5.32599
	Achn359811	1-aminocyclopropane-1-carboxylate oxidase, putative; contains IPR005123 (Oxoglutarate/iron-dependent dioxygenase), IPR005578 (Hrf1), IPR014939 (CDT1 Geminin-binding domain-like), IPR026992 (Non-haem dioxygenase N-terminal domain), IPR027443 (Isopenicillin N synthase-like)		6.35565	4.72912	3.91758	5.56016		6.62725	7.8338	5.61645	7.55965
	Achn359841	1-aminocyclopropane-1-carboxylate oxidase, putative; contains IPR005123 (Oxoglutarate/iron-dependent dioxygenase), IPR026992 (Non-haem dioxygenase N-terminal domain), IPR027443 (Isopenicillin N synthase-like)		0.871753	0.399093	1.18032	0.840134		2.56734	0.998923	0.231027	1.181
	Achn352791	1-aminocyclopropane-1-carboxylate oxidase, putative; contains IPR005123 (Oxoglutarate/iron-dependent dioxygenase), IPR026992 (Non-haem dioxygenase N-terminal domain), IPR027443 (Isopenicillin N synthase-like)		0.14043	0.121436	0.184705	0.112689		0.0814368	2.5867	2.03862	6.13836
	Achn359651	1-aminocyclopropane-1-carboxylate oxidase, putative; contains IPR005123 (Oxoglutarate/iron-dependent dioxygenase), IPR027443 (Isopenicillin N synthase-like)		0.0779132	0	0.0797049	0.145884		0.105426	0	0	0.0512682
	Achn352341	1-aminocyclopropane-1-carboxylate oxidase, putative; contains IPR005123 (Oxoglutarate/iron-dependent dioxygenase), IPR026992 (Non-haem dioxygenase N-terminal domain), IPR027443 (Isopenicillin N synthase-like)		0.398675	0.217737	0.708359	0.0785762		0.227139	0.0486602	0.189066	0.0966496
	Achn381161	1-aminocyclopropane-1-carboxylate oxidase, putative; contains IPR001180 (Citron-like), IPR005123 (Oxoglutarate/iron-dependent dioxygenase), IPR026992 (Non-haem dioxygenase N-terminal domain), IPR027443 (Isopenicillin N synthase-like)		1.90595	2.12245	2.60906	2.68293		2.71813	4.7316	3.52806	3.73537
	Achn310071	1-aminocyclopropane-1-carboxylate oxidase 4; contains IPR005123 (Oxoglutarate/iron-dependent dioxygenase), IPR026992 (Non-haem dioxygenase N-terminal domain), IPR027443 (Isopenicillin N synthase-like)		14.3664	18.6103	22.8875	7.97415		14.6372	3.12093	0.213189	0.0373649
	Achn130611	1-aminocyclopropane-1-carboxylate oxidase; contains IPR005123 (Oxoglutarate/iron-dependent dioxygenase), IPR027443 (Isopenicillin N synthase-like)		0.208602	0.114791	0.0387998	0.195292		0.0513206	0.0175911	0	0.0374354
	Achn323251	1-aminocyclopropane-1-carboxylate oxidase 4; contains IPR005123 (Oxoglutarate/iron-dependent dioxygenase), IPR026992 (Non-haem dioxygenase N-terminal domain), IPR027443 (Isopenicillin N synthase-like)		4.02032	4.00558	4.20218	6.00026		2.26666	2.51323	4.33126	1.8403
	Achn241611	1-aminocyclopropane-1-carboxylate oxidase; contains IPR005123 (Oxoglutarate/iron-dependent dioxygenase), IPR005835 (Nucleotidyl transferase), IPR026992 (Non-haem dioxygenase N-terminal domain), IPR027443 (Isopenicillin N synthase-like)		4.22817	3.77939	3.11662	3.73181		3.51557	3.61178	2.95034	2.30445
	Achn381121	1-aminocyclopropane-1-carboxylate oxidase-like protein; contains IPR005123 (Oxoglutarate/iron-dependent dioxygenase), IPR026992 (Non-haem dioxygenase N-terminal domain), IPR027443 (Isopenicillin N synthase-like)		1.22904	1.70048	3.04546	4.52577		10.4032	2.95153	1.20313	5.82284
	Achn322121	1-aminocyclopropane-1-carboxylate oxidase-like protein; contains IPR005123 (Oxoglutarate/iron-dependent dioxygenase), IPR026992 (Non-haem dioxygenase N-terminal domain), IPR027443 (Isopenicillin N synthase-like)		0.345326	0.110017	0.260302	0.816738		1.63544	0.472065	0.272944	0.179392
	Achn316761	1-aminocyclopropane-1-carboxylate oxidase 5; contains IPR005123 (Oxoglutarate/iron-dependent dioxygenase), IPR026992 (Non-haem dioxygenase N-terminal domain), IPR027443 (Isopenicillin N synthase-like)		0	0.0268252	0	0		0	0	0	0
	Achn337931	1-aminocyclopropane-1-carboxylate oxidase-like protein; contains IPR002283 (Isopenicillin N synthase), IPR026992 (Non-haem dioxygenase N-terminal domain), IPR027443 (Isopenicillin N synthase-like)		2.43923	2.21096	1.05224	0		0.278362	0.0272611	0.0588452	0.077352
	Achn230031	1-aminocyclopropane-1-carboxylate oxidase; contains IPR002283 (Isopenicillin N synthase), IPR026992 (Non-haem dioxygenase N-terminal domain), IPR027443 (Isopenicillin N synthase-like)		39.3383	38.8145	33.0731	30.6856		24.718	21.9111	10.6746	9.73395
	Achn157081	1-aminocyclopropane-1-carboxylate oxidase; contains IPR005123 (Oxoglutarate/iron-dependent dioxygenase), IPR026992 (Non-haem dioxygenase N-terminal domain), IPR027443 (Isopenicillin N synthase-like)		59.3766	67.3165	60.4146	84.7454		95.1347	4.76556	0.144208	0.947808
	Achn360531	1-aminocyclopropane-1-carboxylate oxidase; contains IPR005123 (Oxoglutarate/iron-dependent dioxygenase), IPR026992 (Non-haem dioxygenase N-terminal domain), IPR027443 (Isopenicillin N synthase-like)		0.167513	0.347654	0.411277	0.470475		0.294666	0.155388	0.0167709	0.0661359
	Achn140071	1-aminocyclopropane-1-carboxylate oxidase; contains IPR005123 (Oxoglutarate/iron-dependent dioxygenase), IPR026992 (Non-haem dioxygenase N-terminal domain), IPR027443 (Isopenicillin N synthase-like)		0.230674	12.8518	1.01134	0.246807		0.13377	0.152841	1.2042	2.36355
	Achn140061	1-aminocyclopropane-1-carboxylate oxidase; contains IPR005123 (Oxoglutarate/iron-dependent dioxygenase), IPR026992 (Non-haem dioxygenase N-terminal domain), IPR027443 (Isopenicillin N synthase-like)		0	0.199474	0.168556	0.123403		0.334425	0.703067	4.30544	4.61867
	Ethylene Receptors
AcETR1	Achn078961	Ethylene receptor; contains IPR009082 (Signal transduction histidine kinase, homodimeric domain), IPR011006 (CheY-like superfamily), IPR014525 (Signal transduction histidine kinase, hybrid-type, ethylene sensor)		26.0654	21.0612	24.4747	24.1159		27.1905	10.2388	14.0082	9.81519
AcETR4	Achn194401	Putative ethylene receptor; contains IPR003594 (Histidine kinase-like ATPase, ATP-binding domain), IPR011006 (CheY-like superfamily)		8.29377	7.86729	3.22929	6.21724		1.2794	157.515	77.802	116.095
AcETR2	Achn067861	Ethylene receptor 2; contains IPR009082 (Signal transduction histidine kinase, homodimeric domain), IPR011006 (CheY-like superfamily), IPR014525 (Signal transduction histidine kinase, hybrid-type, ethylene sensor)		77.5985	66.1042	57.2486	113.172		40.2317	811.929	823.006	514.151
New
AcETR3	Achn368351	Ethylene receptor, putative; contains IPR003594 (Histidine kinase-like ATPase, ATP-binding domain), IPR011006 (CheY-like superfamily)		9.98759	11.0418	7.30729	9.43909		7.61255	17.8696	9.57206	10.17
AcERS2	Achn065141	Ethylene receptor; contains IPR003018 (GAF domain), IPR005467 (Signal transduction histidine kinase, core), IPR009082 (Signal transduction histidine kinase, homodimeric domain)		17.5334	15.9707	16.6879	19.1455		16.0454	112.776	60.0419	49.6541
AcERS1	Achn295261	Ethylene receptor; contains IPR003018 (GAF domain), IPR005467 (Signal transduction histidine kinase, core), IPR009082 (Signal transduction histidine kinase, homodimeric domain)		97.7268	92.6908	107.065	55.2584		34.0297	239.812	90.3565	70.7645
	EIN3 Like genes
	Achn347321	Ethylene-insensitive 3; contains IPR023278 (Ethylene insensitive 3-like protein, DNA-binding domain)		63.4258	68.5732	56.2674	85.251		110.945	103.412	115.921	102.428
	Achn017871	Ethylene-insensitive 3a; contains IPR023278 (Ethylene insensitive 3-like protein, DNA-binding domain)		61.8116	56.6394	59.5598	72.7248		92.3365	177.269	112.967	151.49
	Achn018431	Ethylene-insensitive 3a; contains IPR023278 (Ethylene insensitive 3-like protein, DNA-binding domain)		68.5046	79.514	83.003	123.585		138.493	218.645	223.44	237.897
	Achn346881	Ethylene-insensitive 3a; contains IPR023278 (Ethylene insensitive 3-like protein, DNA-binding domain)		61.9071	64.8982	63.9599	69.3667		69.1933	87.5128	53.9585	61.7695
	Achn018171	Ethylene-insensitive 3f; contains IPR023278 (Ethylene insensitive 3-like protein, DNA-binding domain)		5.35623	5.06769	6.26908	7.96415		8.89965	15.8262	12.9803	11.1954
	Achn123771	Ethylene-insensitive 3f; contains IPR023278 (Ethylene insensitive 3-like protein, DNA-binding domain)		6.11644	6.38986	3.63588	4.64285		3.65722	17.5118	5.39537	7.0487
	Achn346641	Ethylene-insensitive 3f; contains IPR023278 (Ethylene insensitive 3-like protein, DNA-binding domain)		4.04601	4.73443	3.84341	5.56153		3.03066	6.08396	4.24362	5.89518
	Achn294451	Ethylene insensitive protein, putative; contains IPR012677 (Nucleotide-binding, alpha-beta plait)		0.373636	0.613888	1.03202	0.279836		0.379181	0.225284	0.130925	0.135222
	Achn171621	Ethylene insensitive-like protein; contains IPR023278 (Ethylene insensitive 3-like protein, DNA-binding domain)		0.0817138	0	0	0.153		0	0.0852739	0.0204523	0
	Ethylene Over producers
ETO2	Achn036431	Ethylene-overproduction protein 1; contains IPR011333 (BTB/POZ fold), IPR011990 (Tetratricopeptide-like helical)		1.70674	1.57611	1.62743	1.5288		1.39706	5.22358	5.54283	5.01912
	Achn286941	Ethylene-overproduction protein 1; contains IPR011333 (BTB/POZ fold), IPR011990 (Tetratricopeptide-like helical)		2.70477	3.65856	2.84234	6.8576		3.14721	2.60661	3.13466	3.50416
ETO1	Achn213981	Ethylene-overproduction protein, putative; contains IPR011333 (BTB/POZ fold), IPR011990 (Tetratricopeptide-like helical)		5.04119	5.0692	5.28631	6.38467		1.96523	2.98247	1.08528	0.727149
	Achn337981	Ethylene-overproduction protein, putative; contains IPR011333 (BTB/POZ fold), IPR011990 (Tetratricopeptide-like helical)		1.2709	0.922827	1.449	2.26155		0.827024	0.197985	0.06799	0.0957566
	AP2 like genes
	Achn376501	AP2 domain-containing transcription factor; contains IPR015300 (DNA-binding pseudobarrel domain)		0	0	0	0		0.265365	0	0.0490855	0.161307
	Achn107011	AP2 domain-containing transcription factor; contains IPR015300 (DNA-binding pseudobarrel domain), IPR016177 (DNA-binding, integrase-type)		0	0	0	0		0	0.0267143	0	0
	Achn170441	AP2 domain-containing transcription factor; contains IPR015300 (DNA-binding pseudobarrel domain), IPR016177 (DNA-binding, integrase-type)		3.34099	1.92606	0.455709	0.208521		0	0.632744	1.6585	0.806089
	Achn252961	AP2 domain-containing transcription factor; contains IPR015300 (DNA-binding pseudobarrel domain), IPR016177 (DNA-binding, integrase-type)		0	0	0	0		0	0	0.0857602	0.281829
	Achn261561	AP2 domain-containing transcription factor; contains IPR015300 (DNA-binding pseudobarrel domain), IPR016177 (DNA-binding, integrase-type)		0	0	0	0		0	0.015385	0.116234	0.21827
	Achn056031	AP2 domain-containing transcription factor; contains IPR016177 (DNA-binding, integrase-type)		0	0	0	0		0	0	0	0
	Achn097641	AP2 domain-containing transcription factor; contains IPR016177 (DNA-binding, integrase-type)		0	0.0804755	0	0		0.377776	0.345307	0	0.061237
	Achn309851	AP2 domain-containing transcription factor; contains IPR016177 (DNA-binding, integrase-type)		0.354734	0.664633	0.362892	0.83025		2.19999	3.20831	4.73531	6.53578
	Achn100001	AP2/ERF and B3 domain-containing protein; contains IPR015300 (DNA-binding pseudobarrel domain)		0	0	0	0.1394		0	0	0.0372686	0
	Achn069381	AP2/ERF and B3 domain-containing transcription factor ARF14; contains IPR015300 (DNA-binding pseudobarrel domain)		0	0.0440069	0.104121	0.119108		0.103291	0	0.0254747	0.0334865
	Achn067041	AP2/ERF domain-containing transcription factor		0	0.0742851	0.17576	0.321692		0.232478	0.119529	0.0860045	0.0565264
	Achn085921	AP2/ERF domain-containing transcription factor		0.257713	0.111428	0	0		0	0	0	0
	Achn107931	AP2/ERF domain-containing transcription factor		0.093063	0	0.0476016	0		0	0	0	0
	Achn143641	AP2/ERF domain-containing transcription factor		0.372252	0.321902	0.126937	0.0580833		0	7.28022	14.5348	32.0473
	Achn277471	AP2/ERF domain-containing transcription factor		0.0773139	0.334283	0.158184	0		0	0.430305	0.986902	0.610485
	Achn290091	AP2/ERF domain-containing transcription factor		0	0.050239	0.0594332	0.163171		0	0.161675	0.0581649	0.133801
	Achn305341	AP2/ERF domain-containing transcription factor		0.523479	1.90123	0.214207	0.294047		0	0	0.052409	0.206675
	Achn356201	AP2/ERF domain-containing transcription factor		0	0	0	0		0	0	0	0.0260378
	Achn065941	AP2/ERF domain-containing transcription factor; contains IPR016177 (DNA-binding, integrase-type)		0.0712823	0	0	0		0	0	0	0
	Achn221091	AP2-associated kinase; contains IPR011009 (Protein kinase-like domain)		26.0628	22.8373	23.4854	26.6192		27.5094	28.4907	19.6254	26.9743
	Achn015881	AP2-like ethylene-responsive transcription factor; contains IPR016177 (DNA-binding, integrase-type)		0.0927766	0.0267426	0.0158184	0.130285		0	0.107576	0	0
	Achn032061	AP2-like ethylene-responsive transcription factor; contains IPR016177 (DNA-binding, integrase-type)		0.0222856	0	0	0.104318		0	0.0826899	0.278895	0.249293
	Achn066211	AP2-like ethylene-responsive transcription factor; contains IPR016177 (DNA-binding, integrase-type)		3.97069	4.20619	6.4992	5.7851		2.88789	5.7436	0.211189	0.342927
	Achn088601	AP2-like ethylene-responsive transcription factor; contains IPR016177 (DNA-binding, integrase-type)		0	0	0	0		0	0	0	0
	Achn115041	AP2-like ethylene-responsive transcription factor; contains IPR016177 (DNA-binding, integrase-type)		0	0	0.126937	0.0968056		0	0.067143	0.0414096	0
	Achn116121	AP2-like ethylene-responsive transcription factor; contains IPR016177 (DNA-binding, integrase-type)		0	0	0	0		0	0	0	0
	Achn123481	AP2-like ethylene-responsive transcription factor; contains IPR016177 (DNA-binding, integrase-type)		0	0	0	0		0	0.0212376	0	0
	Achn124211	AP2-like ethylene-responsive transcription factor; contains IPR016177 (DNA-binding, integrase-type)		9.42413	7.46164	7.24913	8.12331		7.27287	0.737814	1.48404	0.428218
	Achn171771	AP2-like ethylene-responsive transcription factor; contains IPR016177 (DNA-binding, integrase-type)		0.233322	0.124162	0.440654	0.369659		0.133571	0.357948	0.089844	0.1181
	Achn183711	AP2-like ethylene-responsive transcription factor; contains IPR016177 (DNA-binding, integrase-type)		0	0	0	0		0	0	0.168834	0.177546
	Achn199491	AP2-like ethylene-responsive transcription factor; contains IPR016177 (DNA-binding, integrase-type)		0	0	0	0		0	0.13319	0	0
	Achn199501	AP2-like ethylene-responsive transcription factor; contains IPR016177 (DNA-binding, integrase-type)		0	0	0	0		0	0.1745	0	0.0176834
	Achn213081	AP2-like ethylene-responsive transcription factor; contains IPR016177 (DNA-binding, integrase-type)		0	0.0914879	0	0.0660316		0.119298	0.163566	0.79441	0.765784
	Achn228981	AP2-like ethylene-responsive transcription factor; contains IPR016177 (DNA-binding, integrase-type)		0.153682	0	0.157216	0.172651		0.12477	0.0570232	0.0615445	0.0809002
	Achn241351	AP2-like ethylene-responsive transcription factor; contains IPR016177 (DNA-binding, integrase-type)		0	0	0	0		0	0	0.0818092	0
	Achn244681	AP2-like ethylene-responsive transcription factor; contains IPR016177 (DNA-binding, integrase-type)		0	0	0	0		0.0427671	0	0	0
	Achn249361	AP2-like ethylene-responsive transcription factor; contains IPR016177 (DNA-binding, integrase-type)		0.0817138	0	0	0		0.0276422	0.00947488	0	0.0268845
	Achn298271	AP2-like ethylene-responsive transcription factor; contains IPR016177 (DNA-binding, integrase-type)		0.184418	0	0.0471648	0.107907		0.0311925	0.11761	0.0807772	0.0303376
	Achn299081	AP2-like ethylene-responsive transcription factor; contains IPR016177 (DNA-binding, integrase-type)		0	0	0	0		0	0	0	0
	Achn348581	AP2-like ethylene-responsive transcription factor; contains IPR016177 (DNA-binding, integrase-type)		1.03633	0.682791	1.11065	0.93941		0.767919	0.541697	0.494068	0.20566
	Achn354791	AP2-like ethylene-responsive transcription factor; contains IPR016177 (DNA-binding, integrase-type)		0	0	0	0		0	0	0	0
	Achn368431	AP2-like ethylene-responsive transcription factor; contains IPR016177 (DNA-binding, integrase-type)		0	0	0	0		0	0.0589149	0	0
	Achn344761	Ethylene response factor 7		3.51778	4.03527	1.46885	1.07537		0.0971425	7.42533	0.323438	0.850319
	Achn136651	Ethylene response factor 8		0	0	0	0		0	0.0745863	0	0
	Achn252751	Ethylene response factor 9; contains IPR001471 (AP2/ERF domain)		0.611993	0.468153	0.890941	0.528871		0.525525	0.218344	0.636272	1.03773
	Achn362831	Ethylene responsive transcription factor 12; contains IPR016177 (DNA-binding, integrase-type)		3.81676	3.08048	1.82212	0.238215		0.0860756	0	0.0318434	0.586014
	Achn001311	Ethylene responsive transcription factor 1a; contains IPR016177 (DNA-binding, integrase-type)		23.2876	17.4679	13.3396	22.7243		33.8888	4.93586	3.28841	5.72746
	Achn141501	Ethylene responsive transcription factor 1a; contains IPR016177 (DNA-binding, integrase-type)		0	0.0464778	0	0		0	0	0	0
	Achn141871	Ethylene responsive transcription factor 1a; contains IPR016177 (DNA-binding, integrase-type)		8.95719	9.32182	3.62265	4.77788		20.4704	10.8812	3.77996	8.17275
	Achn319471	Ethylene responsive transcription factor 1a; contains IPR016177 (DNA-binding, integrase-type)		26.8123	21.2426	23.4528	31.5261		159.522	57.3621	41.1925	48.6129
	Achn164411	Ethylene responsive transcription factor 2a		66.217	55.9095	68.9063	53.2941		56.8855	81.6571	144.279	126.436
	Achn033621	Ethylene responsive transcription factor 2a; contains IPR016177 (DNA-binding, integrase-type)		0	0	0	0.339081		0.367566	0.293977	1.90372	1.13206
	Achn164421	Ethylene responsive transcription factor 2a; contains IPR016177 (DNA-binding, integrase-type)		126.152	132.343	139.688	152.141		156.328	202.96	280.144	349.84
	Achn198481	Ethylene responsive transcription factor 2a; contains IPR016177 (DNA-binding, integrase-type)		71.2376	65.3625	57.1382	55.5161		84.8748	105.144	79.4529	78.6208
	Achn226291	Ethylene responsive transcription factor 2a; contains IPR016177 (DNA-binding, integrase-type)		82.9782	78.4037	72.242	95.6428		121.601	299.063	208.83	185.025
	Achn310981	Ethylene responsive transcription factor 2a; contains IPR016177 (DNA-binding, integrase-type)		2.82071	1.59809	1.45937	1.15342		1.11871	0.0451127	0	0.0426683
	Achn330401	Ethylene responsive transcription factor 2a; contains IPR016177 (DNA-binding, integrase-type)		627.115	541.412	503.364	598.083		673.365	401.514	397.663	369.854
	Achn374131	Ethylene responsive transcription factor 2a; contains IPR016177 (DNA-binding, integrase-type)		4.17696	4.09171	3.27153	3.45219		3.70908	0.332974	1.7152	0.944799
	Achn024671	Ethylene responsive transcription factor 2b; contains IPR016177 (DNA-binding, integrase-type)		2.03081	4.19685	5.5283	9.92509		3.86574	3.91131	3.87683	2.67262
	Achn064481	Ethylene responsive transcription factor 2b; contains IPR016177 (DNA-binding, integrase-type)		4.48211	3.72906	3.50836	12.3023		6.13376	20.6939	48.7659	14.6571
	Achn318101	Ethylene responsive transcription factor 2b; contains IPR016177 (DNA-binding, integrase-type)		6.91668	5.73193	6.78092	15.9186		10.3096	14.3525	16.2479	9.38703
	Achn157191	Ethylene responsive transcription factor 3a; contains IPR016177 (DNA-binding, integrase-type)		15.4889	16.2071	13.7589	20.0463		35.3139	51.3456	56.0244	63.7397
	Achn161361	Ethylene responsive transcription factor 3b; contains IPR016177 (DNA-binding, integrase-type)		0	0	0	0		0	0	0	0
	Achn048181	Ethylene-responsive factor-like protein 1		0.110448	0	0	0		0	0	0	0
	Achn271311	Ethylene-responsive transcription factor 1; contains IPR002035 (von Willebrand factor, type A), IPR008973 (C2 calcium/lipid-binding domain, CaLB), IPR010734 (Copine), IPR016177 (DNA-binding, integrase-type)		2.94417	2.03175	2.00297	2.74274		1.43261	0.289251	0.304925	0.267216
	Achn239411	Ethylene-responsive transcription factor 1; contains IPR007598 (Protein of unknown function DUF577), IPR016024 (Armadillo-type fold), IPR016177 (DNA-binding, integrase-type)		5.91949	5.75869	6.60756	8.28382		9.95487	6.14164	5.40552	7.04469
	Achn015761	Ethylene-responsive transcription factor 1; contains IPR016177 (DNA-binding, integrase-type)		0.867695	0.875388	1.84927	1.32004		0.73381	0.285064	0.307667	0.428218
	Achn025751	Ethylene-responsive transcription factor 1; contains IPR016177 (DNA-binding, integrase-type)		0.499212	0.201455	0.714969	0.965876		0.292714	0.401333	0.283217	0.153295
	Achn049251	Ethylene-responsive transcription factor 1; contains IPR016177 (DNA-binding, integrase-type)		0.379276	0.21865	1.87532	0.236717		0	0.381141	0.221502	0.124785
	Achn054961	Ethylene-responsive transcription factor 1; contains IPR016177 (DNA-binding, integrase-type)		1.96328	1.77375	2.90772	18.3252		30.5503	0.788266	0.381379	0.520603
	Achn062471	Ethylene-responsive transcription factor 1; contains IPR016177 (DNA-binding, integrase-type)		4.35662	5.28752	1.05556	1.53844		4.44713	3.2082	6.77212	6.26154
	Achn077031	Ethylene-responsive transcription factor 1; contains IPR016177 (DNA-binding, integrase-type)		0.265894	0.091972	0.108804	1.09529		0.28783	0.246648	0.58565	0.384918
	Achn077251	Ethylene-responsive transcription factor 1; contains IPR016177 (DNA-binding, integrase-type)		0	0	0	0		0	0	0	0
	Achn091741	Ethylene-responsive transcription factor 1; contains IPR016177 (DNA-binding, integrase-type)		0	0	0	0		0	0	0	0
	Achn140591	Ethylene-responsive transcription factor 1; contains IPR016177 (DNA-binding, integrase-type)		0	0	0	0		0	0.0654266	0	0
	Achn153231	Ethylene-responsive transcription factor 1; contains IPR016177 (DNA-binding, integrase-type)		0.921323	0.253498	0	0.31365		0	0	0.2306	0.688916
	Achn157941	Ethylene-responsive transcription factor 1; contains IPR016177 (DNA-binding, integrase-type)		0.159537	0.068979	0	0		0.40476	6.95547	2.73525	11.2064
	Achn189151	Ethylene-responsive transcription factor 1; contains IPR016177 (DNA-binding, integrase-type)		0.240944	0.327414	0.246485	0.22557		0.535614	32.2962	41.8353	88.989
	Achn190661	Ethylene-responsive transcription factor 1; contains IPR016177 (DNA-binding, integrase-type)		0.831541	0.625277	1.2575	1.32004		0.782731	0.469518	0.361961	0.261689
	Achn200581	Ethylene-responsive transcription factor 1; contains IPR016177 (DNA-binding, integrase-type)		0	0	0	0		0	0	0	0
	Achn225571	Ethylene-responsive transcription factor 1; contains IPR016177 (DNA-binding, integrase-type)		0.0893405	0	0.0456975	0		0	0	0	0
	Achn238481	Ethylene-responsive transcription factor 1; contains IPR016177 (DNA-binding, integrase-type)		0	0	0	0		0	0	0	0
	Achn250931	Ethylene-responsive transcription factor 1; contains IPR016177 (DNA-binding, integrase-type)		0	0	0	0		0	0.0165306	0	0
	Achn253771	Ethylene-responsive transcription factor 1; contains IPR016177 (DNA-binding, integrase-type)		0.778422	0.356365	0.0936851	0.535849		0.0154897	1.00878	3.07148	5.63436
	Achn312401	Ethylene-responsive transcription factor 1; contains IPR016177 (DNA-binding, integrase-type)		15.7239	8.8845	4.61545	3.68016		2.02488	1.90609	0.0894447	1.20514
	Achn317161	Ethylene-responsive transcription factor 1; contains IPR016177 (DNA-binding, integrase-type)		0	0.207927	0	0		0	0.0223045	0	0.189864
	Achn319581	Ethylene-responsive transcription factor 1; contains IPR016177 (DNA-binding, integrase-type)		0.612232	0.485304	0	0.191056		0	0	0	0
	Achn073021	Ethylene-responsive transcription factor 10; contains IPR016177 (DNA-binding, integrase-type)		0	0	0	0		0	0	0	0.037792
	Achn327741	Ethylene-responsive transcription factor 10; contains IPR016177 (DNA-binding, integrase-type)		0	0	0	0		0	0	0	0
	Achn364801	Ethylene-responsive transcription factor 10; contains IPR016177 (DNA-binding, integrase-type)		0.207471	0.219277	0.165077	0.129489		0.0155963	0.224529	0.0115396	0.0151688
	Achn216471	Ethylene-responsive transcription factor 11; contains IPR016177 (DNA-binding, integrase-type)		0.232657	1.04618	0.523617	0		0.0629627	0.064745	0.139757	0.489896
	Achn136171	Ethylene-responsive transcription factor 12; contains IPR016177 (DNA-binding, integrase-type)		1.18744	0.880137	0.563988	1.11167		0.229535	3.91421	1.86815	4.24163
	Achn243111	Ethylene-responsive transcription factor 12; contains IPR016177 (DNA-binding, integrase-type)		0.256772	1.17365	0.0375253	0.171706		0	0	0	0
	Achn305041	Ethylene-responsive transcription factor 12; contains IPR016177 (DNA-binding, integrase-type)		0.104153	0.405296	0.159823	0.585047		1.02176	0	0.469237	0
	Achn002521	Ethylene-responsive transcription factor 13; contains IPR016177 (DNA-binding, integrase-type)		0	0	0	0		0	0.963705	0.532153	1.24005
	Achn044861	Ethylene-responsive transcription factor 13; contains IPR016177 (DNA-binding, integrase-type)		0	0	0	0		0	0	0	0
	Achn132541	Ethylene-responsive transcription factor 14; contains IPR003103 (BAG domain), IPR004299 (Membrane bound O-acyl transferase, MBOAT), IPR016177 (DNA-binding, integrase-type)		0.39159	0.319812	0.445105	0.305503		0.117748	0.151352	0.337596	0.186097
	Achn002891	Ethylene-responsive transcription factor 1A		8.54587	13.7574	7.69771	14.2904		9.67269	0.897429	4.1703	2.86471
	Achn191231	Ethylene-responsive transcription factor 1A; contains IPR016135 (Ubiquitin-conjugating enzyme/RWD-like), IPR016177 (DNA-binding, integrase-type)		4.29846	3.1431	3.33031	4.58639		3.97734	0.58637	1.12333	0.561531
	Achn087381	Ethylene-responsive transcription factor 1A; contains IPR016177 (DNA-binding, integrase-type)		21.5991	17.4076	28.6657	10.0296		9.52776	15.3741	5.07451	10.1762
	Achn314121	Ethylene-responsive transcription factor 1A; contains IPR016177 (DNA-binding, integrase-type)		1.04489	1.2908	2.23963	1.63036		1.48118	0.507704	0.099629	0.130962
	Achn331661	Ethylene-responsive transcription factor 1A; contains IPR016177 (DNA-binding, integrase-type)		0.244149	0.985255	0.0832545	0.114285		0	0.301969	0.79441	1.52621
	Achn035221	Ethylene-responsive transcription factor 1B, putative; contains IPR016177 (DNA-binding, integrase-type)		0.237047	0.0819939	0	0		0	0	0	0
	Achn193721	Ethylene-responsive transcription factor 1B, putative; contains IPR016177 (DNA-binding, integrase-type)		0	0.0999006	0	0		0	0	0	0.0380091
	Achn224541	Ethylene-responsive transcription factor 1B, putative; contains IPR016177 (DNA-binding, integrase-type)		0	0	0	0.094095		0	0	0	0
	Achn224551	Ethylene-responsive transcription factor 1B, putative; contains IPR016177 (DNA-binding, integrase-type)		0	0	0	0		0	0	0	0
	Achn269421	Ethylene-responsive transcription factor 1B, putative; contains IPR016177 (DNA-binding, integrase-type)		0	0	0	0		0	0	0	0
	Achn269431	Ethylene-responsive transcription factor 1B, putative; contains IPR016177 (DNA-binding, integrase-type)		0	0	0	0		0	0	0	0
	Achn334501	Ethylene-responsive transcription factor 1B, putative; contains IPR016177 (DNA-binding, integrase-type)		1.48734	3.5467	1.01436	0.970487		0.243945	0.815265	0.315864	0.177944
	Achn352361	Ethylene-responsive transcription factor 1B, putative; contains IPR016177 (DNA-binding, integrase-type)		0.231585	0.640837	0	0.260171		0.0626726	0.0429644	0.301412	1.37148
	Achn359661	Ethylene-responsive transcription factor 1B, putative; contains IPR016177 (DNA-binding, integrase-type)		1.85268	2.92382	0.236911	0.867235		0.0626726	24.726	12.3579	23.1628
	Achn249781	Ethylene-responsive transcription factor 2; contains IPR016177 (DNA-binding, integrase-type)		2.70234	3.32075	4.60747	1.19838		7.82639	3.69413	0.474647	0.748709
	Achn023091	Ethylene-responsive transcription factor 3; contains IPR016177 (DNA-binding, integrase-type)		0.699739	2.53039	0.911058	2.20349		0.215189	0.383553	0.477652	0.544156
	Achn134411	Ethylene-responsive transcription factor 3; contains IPR016177 (DNA-binding, integrase-type)		0	0.0526749	0	0.228109		0	0.0565048	0.0304925	0
	Achn134421	Ethylene-responsive transcription factor 3; contains IPR016177 (DNA-binding, integrase-type)		0	0	0	0.0570273		0.041212	0	0	0
	Achn007081	Ethylene-responsive transcription factor 4; contains IPR016177 (DNA-binding, integrase-type)		0	0	0	0		0	0	0	0
	Achn049811	Ethylene-responsive transcription factor 4; contains IPR016177 (DNA-binding, integrase-type)		0.0957219	0.16555	0	0		0.161904	0	0.0239584	0
	Achn069471	Ethylene-responsive transcription factor 4; contains IPR016177 (DNA-binding, integrase-type)		0.0427694	0.258891	0.0875058	0		0	0.0793471	0.149867	0
	Achn099771	Ethylene-responsive transcription factor 4; contains IPR016177 (DNA-binding, integrase-type)		0	0	0	0		0	0	0	0
	Achn146171	Ethylene-responsive transcription factor 4; contains IPR016177 (DNA-binding, integrase-type)		0.0844605	0	0	0.0395357		0	0.274214	0.0422795	0.111153
	Achn205631	Ethylene-responsive transcription factor 4; contains IPR016177 (DNA-binding, integrase-type)		0	0	0.0943297	0		0	0	0	0
	Achn230341	Ethylene-responsive transcription factor 4; contains IPR016177 (DNA-binding, integrase-type)		0.202026	0	0.620016	0		0	2.55336	0.0505655	0.299107
	Achn310001	Ethylene-responsive transcription factor 4; contains IPR016177 (DNA-binding, integrase-type)		0	0	0.128524	0		0	0	0	0
	Achn037111	Ethylene-responsive transcription factor 5; contains IPR016177 (DNA-binding, integrase-type)		1.40374	1.43237	0.919056	1.761		2.45027	0.976601	1.15241	0.591159
	Achn266591	Ethylene-responsive transcription factor 5; contains IPR016177 (DNA-binding, integrase-type)		26.8504	20.3383	30.2532	16.0531		19.3025	5.88415	5.46624	7.35691
	Achn133991	Ethylene-responsive transcription factor 6; contains IPR016177 (DNA-binding, integrase-type)		0.328765	0.0406138	0.67265	0.219848		1.49345	2.43974	0.258616	1.3289
	Achn027091	Ethylene-responsive transcription factor 7; contains IPR016177 (DNA-binding, integrase-type)		0	0	0	0		0.0535431	0	0	0
	Achn104551	Ethylene-responsive transcription factor 7; contains IPR016177 (DNA-binding, integrase-type)		0.121094	0	0	0		0	0.112329	0.575867	0.43825
	Achn187281	Ethylene-responsive transcription factor 7; contains IPR016177 (DNA-binding, integrase-type)		3.01524	4.95918	0.544338	4.7601		0.319999	137.381	8.99708	4.62951
	Achn355461	Ethylene-responsive transcription factor 7; contains IPR016177 (DNA-binding, integrase-type)		0	0	0	0.180952		0	0	0	0
	Achn065561	Ethylene-responsive transcription factor 8; contains IPR016177 (DNA-binding, integrase-type)		0	0	0	0		0	0	0	0
	Achn297481	Ethylene-responsive transcription factor 8; contains IPR016177 (DNA-binding, integrase-type)		1.86658	0.993298	1.273	0.403264		0.291427	0	0.119792	0
	Achn317171	Ethylene-responsive transcription factor 8; contains IPR016177 (DNA-binding, integrase-type)		0	0.222855	0	0.180952		0.174358	0.986117	0	0.508738
	Achn364881	Ethylene-responsive transcription factor LEP		0.0877799	0.227721	0	0.164358		0.148471	0.122139	0	0
	Achn097921	Ethylene-responsive transcription factor SHINE		0	0	0	0		0	0.0306687	0	0
	Achn112911	Ethylene-responsive transcription factor SHINE; contains IPR016177 (DNA-binding, integrase-type)		0	0	0	0		0	0	0	0
	Achn160631	Ethylene-responsive transcription factor SHINE; contains IPR016177 (DNA-binding, integrase-type)		0	0	0	0		0	0	0	0
	Achn160641	Ethylene-responsive transcription factor SHINE; contains IPR016177 (DNA-binding, integrase-type)		0	0	0	0		0	0	0	0
	Achn310181	Ethylene-responsive transcription factor SHINE; contains IPR016177 (DNA-binding, integrase-type)		0	0	0	0		0	0	0	0
	Achn169761	Ethylene-responsive transcription factor, putative		0	0	0	0.0342164		0	0	0	0
	Achn181331	Ethylene-responsive transcription factor, putative; contains IPR001611 (Leucine-rich repeat), IPR016177 (DNA-binding, integrase-type), IPR024788 (Malectin-like carbohydrate-binding domain), IPR025875 (Leucine rich repeat 4)		7.56074	6.54788	5.74306	3.94182		2.19008	1.3439	1.35413	1.03524
	Achn011941	Ethylene-responsive transcription factor, putative; contains IPR016177 (DNA-binding, integrase-type)		0	0	0	0		0	0	0.0295957	0.077807
	Achn033271	Ethylene-responsive transcription factor, putative; contains IPR016177 (DNA-binding, integrase-type)		0	0	0	0		0	0	0	0
	Achn033321	Ethylene-responsive transcription factor, putative; contains IPR016177 (DNA-binding, integrase-type)		0	1.55999	0.0527279	0.0965077		0.313845	1.09967	7.04377	11.0227
	Achn045361	Ethylene-responsive transcription factor, putative; contains IPR016177 (DNA-binding, integrase-type)		0	0	0	0		0	0	0	0.0656436
	Achn052461	Ethylene-responsive transcription factor, putative; contains IPR016177 (DNA-binding, integrase-type)		0	0	0	0		0	0	0	0
	Achn057971	Ethylene-responsive transcription factor, putative; contains IPR016177 (DNA-binding, integrase-type)		0	0	0	0		0	2.96369	5.63102	16.4683
	Achn063061	Ethylene-responsive transcription factor, putative; contains IPR016177 (DNA-binding, integrase-type)		62.2881	61.072	38.1704	67.6918		101.181	52.0264	36.9184	32.2274
	Achn140391	Ethylene-responsive transcription factor, putative; contains IPR016177 (DNA-binding, integrase-type)		0	0.0388007	0	0.12602		0.151785	3.20488	6.60353	7.91269
	Achn142001	Ethylene-responsive transcription factor, putative; contains IPR016177 (DNA-binding, integrase-type)		0	0	0	0		0.074725	0	0	0.0726768
	Achn163591	Ethylene-responsive transcription factor, putative; contains IPR016177 (DNA-binding, integrase-type)		2.00085	1.68999	3.23691	0.3485		0.251851	0.841685	0.232929	0.244948
	Achn181421	Ethylene-responsive transcription factor, putative; contains IPR016177 (DNA-binding, integrase-type)		0.146727	0	0	0.206047		0.198539	0.0340266	0	0
	Achn188871	Ethylene-responsive transcription factor, putative; contains IPR016177 (DNA-binding, integrase-type)		0.518083	0.448008	0.317998	0.315267		0.85876	0.0360436	0	0.051136
	Achn193711	Ethylene-responsive transcription factor, putative; contains IPR016177 (DNA-binding, integrase-type)		0	0	0	0		0	0	0	0
	Achn246791	Ethylene-responsive transcription factor, putative; contains IPR016177 (DNA-binding, integrase-type)		0	0	0	0		0	0	0	0
	Achn250311	Ethylene-responsive transcription factor, putative; contains IPR016177 (DNA-binding, integrase-type)		0	0.0248324	0.146885	0		0	0	0	0
	Achn257691	Ethylene-responsive transcription factor, putative; contains IPR016177 (DNA-binding, integrase-type)		0	0	0	0		0	0	0	0
	Achn275891	Ethylene-responsive transcription factor, putative; contains IPR016177 (DNA-binding, integrase-type)		0	0	0	0		0	0	0	0
	Achn300601	Ethylene-responsive transcription factor, putative; contains IPR016177 (DNA-binding, integrase-type)		0	0.072731	0	0.157481		0.0569035	0.0585143	0.31577	0.193704
	Achn305371	Ethylene-responsive transcription factor, putative; contains IPR016177 (DNA-binding, integrase-type)		0	0	0	0		0	0	0	0
	Achn331531	Ethylene-responsive transcription factor, putative; contains IPR016177 (DNA-binding, integrase-type)		0.199026	0.0286843	0	0.0621089		0	0	0	0
	Achn331561	Ethylene-responsive transcription factor, putative; contains IPR016177 (DNA-binding, integrase-type)		0	0	0	0		0	0.00901672	0	0
	Achn331571	Ethylene-responsive transcription factor, putative; contains IPR016177 (DNA-binding, integrase-type)		0	0	0	0		0.0398825	0.054682	0	0
	Achn333501	Ethylene-responsive transcription factor, putative; contains IPR016177 (DNA-binding, integrase-type)		18.5297	14.0462	16.8117	18.1501		29.3591	26.9978	26.2293	22.3483
	Achn334481	Ethylene-responsive transcription factor, putative; contains IPR016177 (DNA-binding, integrase-type)		0.315732	1.22862	0.107664	0		0	3.90504	0.105367	0.45014
	Achn334631	Ethylene-responsive transcription factor, putative; contains IPR016177 (DNA-binding, integrase-type)		0	0	0	0		0	0	0	0
	Achn345451	Ethylene-responsive transcription factor, putative; contains IPR016177 (DNA-binding, integrase-type)		0	0	0	0		0	0.118016	0.0636869	0
	Achn362941	Ethylene-responsive transcription factor, putative; contains IPR016177 (DNA-binding, integrase-type)		25.2559	26.1855	24.826	38.1608		43.5605	82.8736	33.3912	45.3342
	Achn219141	Ethylene-responsive transcription factor, putative; contains IPR016177 (DNA-binding, integrase-type), IPR027417 (P-loop containing nucleoside triphosphate hydrolase)		0.182006	0.139901	0.20688	0.094663		0.0820922	0.00937956	0.141726	0.119763
	Achn085911	Ethylene-responsive transcription factor; contains IPR001471 (AP2/ERF domain)		0	0	0	0		0	0	0	0
	Achn009241	Ethylene-responsive transcription factor; contains IPR006539 (Phospholipid-transporting P-type ATPase, subfamily IV), IPR008250 (P-type ATPase, A domain), IPR016177 (DNA-binding, integrase-type), IPR023299 (P-type ATPase, cytoplasmic domain N)		1.25138	1.94095	1.3208	1.17154		2.91619	8.19012	1.82955	2.53565
	Achn169731	Ethylene-responsive transcription factor; contains IPR007201 (RNA recognition motif 2), IPR012677 (Nucleotide-binding, alpha-beta plait), IPR016177 (DNA-binding, integrase-type)		0.0753575	0.0733104	0.096363	0.211648		0.165698	0.227184	0.42438	0.706607
	Achn013101	Ethylene-responsive transcription factor; contains IPR016177 (DNA-binding, integrase-type)		0.837567	1.08642	1.42805	0.52275		1.69999	0.12949	0.104818	0
	Achn037211	Ethylene-responsive transcription factor; contains IPR016177 (DNA-binding, integrase-type)		0	0	0	0		0	0	0	0.0227271
	Achn041981	Ethylene-responsive transcription factor; contains IPR016177 (DNA-binding, integrase-type)		0	0	0	0		0	0	0	0
	Achn055051	Ethylene-responsive transcription factor; contains IPR016177 (DNA-binding, integrase-type)		0.079453	0	0	0		0.0537547	0	0	0
	Achn082591	Ethylene-responsive transcription factor; contains IPR016177 (DNA-binding, integrase-type)		0	0	0	0.170051		0	0	0	0
	Achn106561	Ethylene-responsive transcription factor; contains IPR016177 (DNA-binding, integrase-type)		5.17273	5.3507	5.89453	6.65101		12.0938	2.11065	2.34355	1.12022
	Achn117281	Ethylene-responsive transcription factor; contains IPR016177 (DNA-binding, integrase-type)		0	0	0	0		0	0	0	0
	Achn131671	Ethylene-responsive transcription factor; contains IPR016177 (DNA-binding, integrase-type)		18.5108	24.1357	26.0377	20.2406		16.1438	6.00312	0.65153	0.666117
	Achn159401	Ethylene-responsive transcription factor; contains IPR016177 (DNA-binding, integrase-type)		1.55256	1.69587	1.33749	3.519		9.28777	43.016	42.7862	50.9193
	Achn167681	Ethylene-responsive transcription factor; contains IPR016177 (DNA-binding, integrase-type)		0	0.204159	0	0.063151		2.1906	0.813441	0.135067	0.13316
	Achn177531	Ethylene-responsive transcription factor; contains IPR016177 (DNA-binding, integrase-type)		0	0	0.0479344	0		0	0.988833	0.117279	1.01748
	Achn185681	Ethylene-responsive transcription factor; contains IPR016177 (DNA-binding, integrase-type)		0	0	0	0		0	0	0	0
	Achn204851	Ethylene-responsive transcription factor; contains IPR016177 (DNA-binding, integrase-type)		0	0.0529961	0.125389	0		1.07804	0.170548	0	0
	Achn205451	Ethylene-responsive transcription factor; contains IPR016177 (DNA-binding, integrase-type)		0.0552242	0.191019	0	0		0	0	0.0276443	0
	Achn219261	Ethylene-responsive transcription factor; contains IPR016177 (DNA-binding, integrase-type)		0.679108	4.87421	0.416835	0		0	0.0629952	0.13598	0
	Achn229091	Ethylene-responsive transcription factor; contains IPR016177 (DNA-binding, integrase-type)		0	0	0	0		0	0	0.190098	0.133271
	Achn240471	Ethylene-responsive transcription factor; contains IPR016177 (DNA-binding, integrase-type)		0	0	0	0.0579046		0	0.114748	0	0
	Achn245111	Ethylene-responsive transcription factor; contains IPR016177 (DNA-binding, integrase-type)		0	0	0	0		0.185792	0	0.0824797	0.0180699
	Achn285481	Ethylene-responsive transcription factor; contains IPR016177 (DNA-binding, integrase-type)		0	0	0	0		0.047222	0.0323725	0	0
	Achn290601	Ethylene-responsive transcription factor; contains IPR016177 (DNA-binding, integrase-type)		0.272778	2.2681	0.193189	0.235729		0.156158	0.467137	1.75411	2.78903
	Achn299651	Ethylene-responsive transcription factor; contains IPR016177 (DNA-binding, integrase-type)		1.55625	1.23361	2.71974	2.42826		14.3896	24.7217	39.114	27.7771
	Achn302861	Ethylene-responsive transcription factor; contains IPR016177 (DNA-binding, integrase-type)		0.63121	0.629808	0.298027	0.13637		0.262801	1.44128	0.559029	1.37384
	Achn309591	Ethylene-responsive transcription factor; contains IPR016177 (DNA-binding, integrase-type)		0	0	0	0		0	0	0	0
	Achn311001	Ethylene-responsive transcription factor; contains IPR016177 (DNA-binding, integrase-type)		5.09377	2.95624	4.19671	5.88894		12.7904	5.31174	9.25821	5.91624
	Achn329031	Ethylene-responsive transcription factor; contains IPR016177 (DNA-binding, integrase-type)		0	0	0	0		0	0	0	0
	Achn331581	Ethylene-responsive transcription factor; contains IPR016177 (DNA-binding, integrase-type)		0	0	0	0.0324466		0	0	0	0
	Achn344311	Ethylene-responsive transcription factor; contains IPR016177 (DNA-binding, integrase-type)		0	0	0	0		0	0	0	0
	Achn352951	Ethylene-responsive transcription factor; contains IPR016177 (DNA-binding, integrase-type)		0.222527	0.192429	0.607052	0.416657		0.552027	0.430041	0.352745	0.439279
	Achn356191	Ethylene-responsive transcription factor; contains IPR016177 (DNA-binding, integrase-type)		0	0	0	0		0	0	0.110577	0.290707
	Achn363841	Ethylene-responsive transcription factor; contains IPR016177 (DNA-binding, integrase-type)		6.19637	5.69579	4.4422	1.82709		1.45242	5.11423	4.98242	2.0226
	Achn364871	Ethylene-responsive transcription factor; contains IPR016177 (DNA-binding, integrase-type)		1.08073	0.311518	0.810762	0.741968		0.560571	22.5898	84.2691	130.352
	Achn371851	Ethylene-responsive transcription factor; contains IPR016177 (DNA-binding, integrase-type)		0.122571	0	0	0		0	0	0	0
	Achn375561	Ethylene-responsive transcription factor; contains IPR016177 (DNA-binding, integrase-type)		0.593405	0.833857	0.53117	0.520821		0.57712	0.326831	0.111393	0.658919
	Achn377531	Ethylene-responsive transcription factor; contains IPR016177 (DNA-binding, integrase-type)		0	0.0875703	0	0		0	0.070453	0	0.0333178
	Achn390081	Ethylene-responsive transcription factor; contains IPR016177 (DNA-binding, integrase-type)		0	0	0	0		0	0	0.0320463	0
	Achn366301	Ethylene-responsive transcription factor; contains IPR016177 (DNA-binding, integrase-type), IPR018108 (Mitochondrial substrate/solute carrier), IPR023395 (Mitochondrial carrier domain)		0.0584349	0	0	0		0	0	0	0
	Achn227931	Ethylene-responsive transcription factor-like protein; contains IPR016177 (DNA-binding, integrase-type)		7.08125	5.33333	4.11277	2.78008		3.61635	7.60695	6.26621	3.81785
